# Supplementary material for: Comparison of intergenerational instrumental variable analyses of body mass index and mortality in UK Biobank
Source: Int J Epidemiol. 2022 Aug 10;52(2):545–61. doi: 10.1093/ije/dyac159 (PMC10114047; doi:10.1093/ije/dyac159)
Supplement: dyac159_Supplementary_Data [file dyac159_supplementary_data.zip]

Archive with 3 entries (2 files):
- dyac159_Supplementary_Data/
- dyac159_Supplementary_Data/ije-2021-09-1429-File006.docx
- dyac159_Supplementary_Data/ije-2021-09-1429-File007.docx
